# Supplementary material for: Survival Wisdom of Tradescantia spathacea Sw: Trade-Off Between Anthocyanin-Mediated Photoprotection and Photosynthetic Capacity Under High-Light Stress
Source: Int J Mol Sci. 2026 Jul 22;27(14):6492. doi: 10.3390/ijms27146492 (PMC13409763; doi:10.3390/ijms27146492)
Supplement: Supplementary file 1 [file ijms-27-06492-s001.zip]

Archive with 1 entries (1 files):
- ijms-4414814-supplementary.pdf
